# Supplementary material for: Characterization of PLA Sheets Prepared by Stretching under Different Conditions: Influence of Reprocessing and Establishing Optimal Conditions
Source: Materials (Basel). 2023 Jul 20;16(14):5114. doi: 10.3390/ma16145114 (PMC10386445; doi:10.3390/ma16145114)
Supplement: Supplementary file 1 [file materials-16-05114-s001.zip]

Archive with 1 entries (1 files):
- materials-2516078-supplementary.pdf
